# Supplementary material for: Susceptibility of Conventional and Organic Chicken Breast and Thigh Meat to Lipid and Protein Oxidation During Heating and In Vitro Digestion
Source: Foods. 2025 Sep 29;14(19):3375. doi: 10.3390/foods14193375 (PMC12523815; doi:10.3390/foods14193375)
Supplement: Supplementary file 1 [file foods-14-03375-s001.zip]

Archive with 1 entries (1 files):
- foods-3885499-supplementary.pdf
